# Supplementary material for: Putative Transcription Factor Genes Associated with Regulation of Carotenoid Biosynthesis in Chili Pepper Fruits Revealed by RNA-Seq Coexpression Analysis
Source: Int J Mol Sci. 2022 Oct 4;23(19):11774. doi: 10.3390/ijms231911774 (PMC9569626; doi:10.3390/ijms231911774)
Supplement: Supplementary file 1 [file ijms-23-11774-s001.zip]

Archive with 3 entries (3 files):
- Supplemenary Table S1.xlsx
- Supplementary Table S2.xlsx
- Supplementary Table S3.xlsx
