# Supplementary material for: Putative Transcription Factor Genes Associated with Regulation of Carotenoid Biosynthesis in Chili Pepper Fruits Revealed by RNA-Seq Coexpression Analysis
Source: Int J Mol Sci. 2022 Oct 4;23(19):11774. doi: 10.3390/ijms231911774 (PMC9569626; doi:10.3390/ijms231911774)
Supplement: Supplementary file 1 [file ijms-23-11774-s001.zip › Supplemenary Table S1.xlsx]

## Sheet: Supplementary Table 1
Table S1. Transcription factor "winners" and statistics of coexpression analysis.
TG	TF Candidate	Protein "Id"	Accessions	r.Min	r.Med	r.Mea	m.a.Max	est.error
PSY1	PREDICTED: NAC domain-containing protein 72-like	XP_016541783.1	AS, CM, CO, CQ, CW, JE, QC, QU, SR, ST ,SY, ZU	0.792077	0.973707	0.950045	1.10237	2.67848e-27
	Protein SENSITIVE TO PROTON RHIZOTOXICITY 1 isoform X2	XP_016569749.1	AS, CM, CO, CQ, CW, JE, QC, QU, SR, ST ,SY, ZU	0.85033	0.950564	0.944387	1.09508	2.19625e-27
	Ethylene-responsive transcription factor ABR1-like isoform X1	XP_016569431.2	AS, CM, CO, CQ, CW, JE, QC, QU, SR, ST ,SY, ZU	0.836487	0.962125	0.94294	1.15097	5.17111e-27
	LOB domain-containing protein 1	XP_016548470.1	AS, CM, CO, CQ, CW, JE, QC, QU, SR, ST ,SY, ZU	0.812407	0.957345	0.936485	1.33269	3.33895e-26
	Homeobox-leucine zipper protein ATHB-12-like	NP_001311778	AS, CM, CO, CQ, CW, JE, QC, QU, SR, ST ,SY, ZU	0.831305	0.94088	0.924914	1.05901	3.54497e-25
	Dr1-associated corepressor-	XP_016548507.2	AS, CM, CO, CQ, CW, JE, QC, QU, SR, ST ,SY, ZU	0.832502	0.914814	0.914313	0.988101	1.01236e-24
PDS	NAC domain-containing protein 83	XP_016579124.1	AS, CM, CO, CQ, JE, QC, ST, ZU	0.796682	0.947763	0.923398	0.963393	9.39107e-14
	Probable WRKY transcription factor 31	NP_001312033	AS, CM, CO, CW, JE, ST, SY, ZU	0.792754	0.916892	0.908101	1.0385	6.44328e-13
	NAC domain-containing protein 1	XP_016547462.1	AS, CM, CO, CW, JE, ST, SY, ZU	0.842486	0.885431	0.905424	1.18965	5.59469e-13
	WRKY transcription factor 71	XP_016581006.1	AS, CM, CO, CW, JE, ST, SY, ZU	0.789866	0.877419	0.881688	1.36484	1.05712e-11
Z-ISO	Probable WRKY transcription factor 7	XP_016561025.1	AS, CO, CW, JE, SR, ST, ZU	0.780207	0.910443	0.904285	0.958306	8.14591e-11
	WRKY transcription factor 71	XP_016581006.1	AS, CW, JE, SR, SY, ZU	0.792358	0.886138	0.87162	1.38876	4.76245e-08
	PREDICTED: scarecrow-like protein 32	XP_016580688.1	AS, CO, CW, JE, QC, SY	0.798082	0.878226	0.872973	1.2383	4.2596e-08
ZDS1	Zinc finger CCCH domain-containing protein 44-like isoform X3	XP_016558769.2	AS, CM, CO, CQ, SR, ST, SY	0.787392	0.946448	0.907617	1.45879	4.62604e-11
	Transcription factor GTE10-like	XP_016563802.1	CM,CO,CQ,QC,SR,SY	0.862266	0.928238	0.918187	0.975452	5.54986e-10
	Ethylene-responsive transcription factor 2	XP_016553616.1	AS, CM, CO, CQ, ST, SY	0.783419	0.945013	0.922421	1.22607	1.66054e-09
	Probable WRKY transcription factor 29	XP_016552689.1	AS, CM, CO, CQ, SR, ST, SY	0.796426	0.915614	0.897348	1.42917	1.01798e-10
	Transcription factor MYBS3	XP_016570044.2	AS, CM, CO, CQ, ST, SY	0.788383	0.863054	0.881569	1.33618	2.66681e-08
ZDS2	WRKY transcription factor 22	XP_016545773.1	AS, CM, CO, CW, ST, SY	0.775757	0.869052	0.850769	1.03577	4.04881e-07
	Dof zinc finger protein DOF3.1	XP_016554856.2	AS, CO, CW, ST, SY, ZU	0.783499	0.862279	0.863383	1.10349	3.12671e-07
CRTISO1	Transcription factor bHLH137-like isoform X1	XP_016567722.1	CQ, CW, SR, ST, SY, ZU	0.866869	0.932048	0.924597	1.03698	1.16419e-10
	PREDICTED: transcription factor bHLH79	XP_016563548.1	CQ, CW, SR, ST, SY, ZU	0.857556	0.918849	0.919776	0.954995	2.25153e-10
	Transcription factor bHLH75-like	XP_016574623.1	CQ, CW, SR, ST, SY, ZU	0.865532	0.912494	0.911088	0.930024	2.50413e-10
	Homeobox-leucine zipper protein HAT5	XP_016548225.1	CQ, CW, SR, ST, SY, ZU	0.837143	0.912425	0.908234	1.03211	6.14686e-10
	Transcription factor bHLH137-like isoform X1	XP_016576935.1	CQ, CW, SR, ST, SY, ZU	0.874122	0.90023	0.916047	0.891195	1.86124e-10
CRTISO2	Trihelix transcription factor ASIL2	XP_016557273.1	CM, CO, CQ, CW, QU, SR, ST, SY, ZU	0.816397	0.919733	0.914826	0.923502	7.9301e-14
	Transcription factor BIM2-like isoform X4	XP_016547008.1	CM, CO, CQ, QU, SR, ST, SY	0.802289	0.888898	0.892218	1.10977	2.38892e-09
	Auxin response factor 3	XP_016559787.1	CM, CO, CQ, JE, QC, QU, SR, ST, SY	0.860575	0.883498	0.887166	0.986267	9.19554e-13
	Transcription factor MYB1R1	XP_016578317.1	CM, CO, CQ, QU, SR, ST, SY, ZU	0.814674	0.88076	0.877417	1.10074	1.1492e-10
	Transcription factor TCP8	XP_016539042.1	CO, CW, JE, QU, SR, ST, SY	0.802129	0.870082	0.860492	1.11268	1.15816e-08
	Transcription factor TGA7	XP_016569358.2	CM, CO, QU, SR, ST, SY, ZU	0.776571	0.866668	0.842388	1.21398	1.6672e-08
	Probable WRKY transcription factor 20 isoform X1	XP_016581391.1	CM, CO, CQ, QC, QU, SR, ST, SY	0.783256	0.856279	0.847364	1.24229	2.6227e-10
LCYE	PREDICTED: transcription factor bHLH79	XP_016548517.1	CO, CQ, SR, ST, SY	0.819458	0.921876	0.903795	0.934209	8.6909e-07
	Dof zinc finger protein DOF2.5-like isoform X2	XP_016538284.1	CO, CQ, SR, ST, SY	0.87646	0.917972	0.926741	0.85245	1.91282e-07
	PREDICTED: transcription factor bHLH122-like	XP_016550196.1	CO, CQ, SR, ST, SY	0.83709	0.916205	0.901052	1.02411	8.59456e-07
	Zinc finger protein NUTCRACKER	XP_016580851.1	CO, CQ, SR, ST, SY	0.776414	0.914102	0.902096	1.1828	9.71614e-07
	Homeobox-leucine zipper protein ATHB-6	XP_016569170.2	CO, CQ, SR, ST, SY	0.818855	0.909535	0.88494	0.966541	2.11342e-06
	PREDICTED: homeobox-leucine zipper protein HAT5	XP_016561539.1	CO, CQ, SR, ST, SY	0.842147	0.905624	0.894676	1.0826	1.24744e-06
	Dof zinc finger protein DOF2.1	XP_016548394.2	CO, CQ, SR, ST, SY	0.812377	0.904819	0.900206	0.965953	1.13865e-06
	Dof zinc finger protein DOF1.4	XP_016559834.1	CO, CQ, SR, ST, SY	0.795774	0.903971	0.889245	1.07391	1.69136e-06
	Dof zinc finger protein DOF3.6	XP_016576870.1	CO, CQ, SR, ST, SY	0.841315	0.902679	0.895893	0.975251	1.06985e-06
	Auxin response factor 6	XP_016541230.2	CO, CQ, SR, ST, SY	0.865102	0.900918	0.906708	0.95751	5.85709e-07
	Transcription factor bHLH68 isoform X2	XP_016578612.1	CO, CQ, SR, ST, SY	0.775443	0.900558	0.877389	1.37773	3.0055e-06
LCYB1	PREDICTED: scarecrow-like protein 32	XP_016580688.1	AS, CM, CW, JE, QC, SR, SY, ZU	0.787785	0.856341	0.873871	1.21611	3.72912e-11
	Transcription factor SRM1 isoform X1	XP_016551180.1	AS, CM, CW, QC, ST, ZU	0.780622	0.819937	0.851936	1.25729	3.05258e-07
	Zinc finger protein CO3 isoform X1	XP_016580716.1	AS, CM, CW, ST, SY, ZU	0.784862	0.844661	0.848142	1.12205	4.19683e-07
LCYB2	PREDICTED: homeobox-leucine zipper protein HAT5	XP_016561539.1	AS, CO, CQ, QC, QU, SR, ST, SY, ZU	0.847452	0.942545	0.92887	0.930907	2.36943e-17
	PREDICTED: transcription factor TCP13	XP_016562256.1	CO, CQ, CW, QC, QU, SR, ST, SY, ZU	0.843037	0.914339	0.904856	0.976247	3.06351e-16
	Zinc finger protein CONSTANS-LIKE 5	XP_016579622.2	CO, CQ, CW, QC, QU, SR, ST, SY, ZU	0.846993	0.906589	0.905143	1.09301	3.21426e-16
	MYB-like transcription factor 4	XP_016539951.2	CO, CQ, CW, QC, QU, SR, ST, SY, ZU	0.858071	0.89895	0.899978	1.07062	5.63657e-16
CYP97A	Transcription factor TCP14	XP_016562806.1	AS, CM, CO, CQ, CW, JE, QC, QU, SR, ST, SY, ZU	0.788373	0.969432	0.944565	0.894682	3.50866e-26
	Trihelix transcription factor GTL1	XP_016566744.2	AS, CM, CO, CQ, CW, JE, QC, QU, SR, ST, SY, ZU	0.843088	0.965283	0.942431	1.26478	3.37e-26
	Transcription factor PRE6-like	XP_016559055.1	AS, CM, CO, CQ, CW, JE, QC, QU, SR, ST, SY, ZU	0.810603	0.956284	0.931416	1.25331	7.0607e-25
	Dof zinc finger protein DOF1.4	XP_016562070.2	AS, CM, CO, CQ, CW, JE, QC, QU, SR, ST, SY, ZU	0.791547	0.917671	0.912817	1.16475	8.66e-24
BCH1	LOB domain-containing protein 1	XP_016548470.1	AS, CM, CO, CQ, CW, JE, QC, QU, SR, ST, SY, ZU	0.906122	0.986361	0.978035	0.774211	1.19005e-35
	MADS-box protein 04g005320	XP_016547230.2	AS, CM, CO, CQ, CW, JE, QC, QU, SR, ST ,SY, ZU	0.931344	0.983745	0.979766	0.710792	6.35596e-37
	NAC domain-containing protein 2	XP_016569664.2	AS, CM, CO, CQ, CW, JE, QC, QU, SR, ST ,SY, ZU	0.91877	0.982008	0.976001	0.768913	9.39109e-36
	Ethylene-responsive transcription factor ERF113	XP_016563056.1	AS, CM, CO, CQ, CW, JE, QC, QU, SR, ST ,SY, ZU	0.858048	0.980324	0.956867	1.05041	2.2742e-30
	Trihelix transcription factor DF1	XP_016551172.2	AS, CM, CO, CQ, CW, JE, QC, QU, SR, ST ,SY, ZU	0.837103	0.971222	0.958459	1.0803	9.71359e-31
	PREDICTED: NAC domain-containing protein 72-like	XP_016541783.1	AS, CM, CO, CQ, CW, JE, QC, QU, SR, ST ,SY, ZU	0.869232	0.950002	0.945372	1.02144	2.67502e-29
	PREDICTED: TGACG-sequence-specific DNA-binding protein TGA-2.1	XP_016543653.1	AS, CM, CO, CQ, CW, JE, QC, QU, SR, ST ,SY, ZU	0.873668	0.94764	0.946592	0.890551	9.1018e-30
	Homeobox-leucine zipper protein HAT5	XP_016563582.1	AS, CM, CO, CQ, CW, JE, QC, QU, SR, ST ,SY, ZU	0.849123	0.900817	0.903039	1.05523	2.33561e-25
ZEP	Myb-related protein 2 isoform X1	XP_016543534.2	AS, CM, CO, CQ, CW, JE, QC, QU, SR, ST ,SY, ZU	0.84891	0.977455	0.949052	1.12825	2.01091e-29
	PREDICTED: transcription factor bHLH122-like	XP_016550196.1	AS, CM, CO, CQ, CW, JE, QC, QU, SR, ST ,SY, ZU	0.866704	0.964465	0.950874	0.926336	5.60186e-30
	Zinc finger protein CONSTANS-LIKE 5	XP_016579622.2	AS, CM, CO, CQ, CW, JE, QC, QU, SR, ST ,SY, ZU	0.881831	0.962834	0.95778	0.821462	2.1324e-31
	Dof zinc finger protein DOF1.4	XP_016559834.1	AS, CM, CO, CQ, CW, JE, QC, QU, SR, ST ,SY, ZU	0.852431	0.961719	0.943693	1.07775	6.64602e-29
	MYB-like transcription factor 4	XP_016539951.2	AS, CM, CO, CQ, CW, JE, QC, QU, SR, ST ,SY, ZU	0.84453	0.953654	0.940403	1.05342	9.953e-29
	Homeobox protein 13-like isoform X2	XP_016553663.1	AS, CM, CO, CQ, CW, JE, QC, QU, SR, ST ,SY, ZU	0.857467	0.951489	0.93505	0.838611	3.63893e-28
	PREDICTED: transcription factor HBI1	XP_016561840.1	AS, CM, CO, CQ, CW, JE, QC, QU, SR, ST ,SY, ZU	0.873275	0.950175	0.93991	0.869581	3.64878e-29
	Dof zinc finger protein DOF2.4-like	XP_016542612.1	AS, CM, CO, CQ, CW, JE, QC, QU, SR, ST ,SY, ZU	0.844787	0.947864	0.931337	1.08452	1.17156e-27
	Transcription factor TCP4	XP_016580868.1	AS, CM, CO, CQ, CW, JE, QC, QU, SR, ST ,SY, ZU	0.850123	0.942545	0.929853	1.11327	9.21215e-28
	Zinc finger protein NUTCRACKER	XP_016580851.1	AS, CM, CO, CQ, CW, JE, QC, QU, SR, ST ,SY, ZU	0.860977	0.940657	0.939543	0.936933	1.2166e-28
	MYB family transcription factor IPN2 isoform X7	XP_016565371.1	AS, CM, CO, CQ, CW, JE, QC, QU, SR, ST ,SY, ZU	0.851426	0.93903	0.929444	1.10295	1.45907e-27
	PREDICTED: transcription factor DIVARICATA-like isoform X1	XP_016564871.1	AS, CM, CO, CQ, CW, JE, QC, QU, SR, ST ,SY, ZU	0.890788	0.926187	0.928205	0.947319	3.40181e-28
	PREDICTED: transcription factor bHLH110	XP_016568517.1	AS, CM, CO, CQ, CW, JE, QC, QU, SR, ST ,SY, ZU	0.854154	0.923655	0.914006	1.06209	1.83035e-26
VDE	Ethylene-responsive transcription factor-like protein At4g13040 isoform X2	XP_016542159.1	AS, CM, CQ, JE, QU, SR, ST, ZU	0.83183	0.926713	0.924187	0.897193	1.92622e-13
	PREDICTED: zinc finger protein VAR3, chloroplastic	XP_016563213.1	AS, CM, CQ, CW, JE, QU, SR, ZU	0.780971	0.84773	0.859791	1.08509	5.43702e-11
CCS	MADS-box protein 04g005320	XP_016547230.2	AS, CM, CO, CQ, CW, JE, QC, QU, SR, ST ,SY, ZU	0.940649	0.993	0.98376	0.535168	2.19974e-37
	LOB domain-containing protein 1-like	XP_016548470.1	AS, CM, CO, CQ, CW, JE, QC, QU, SR, ST ,SY, ZU	0.903408	0.988986	0.977264	0.767365	1.89313e-34
	Ethylene-responsive transcription factor ERF113	XP_016563056.1	AS, CM, CO, CQ, CW, JE, QC, QU, SR, ST ,SY, ZU	0.875977	0.984456	0.97117	0.863209	2.44461e-32
	Trihelix transcription factor DF1	XP_016551172.2	AS, CM, CO, CQ, CW, JE, QC, QU, SR, ST ,SY, ZU	0.831987	0.979646	0.970998	1.07345	1.94127e-31
	NAC domain-containing protein 2-like	XP_016569664.2	AS, CM, CO, CQ, CW, JE, QC, QU, SR, ST ,SY, ZU	0.812286	0.968507	0.968507	1.2837	2.41863e-30
	PREDICTED: TGACG-sequence-specific DNA-binding protein TGA-2.1	XP_016543653.1	AS, CM, CO, CQ, CW, JE, QC, QU, SR, ST ,SY, ZU	0.872819	0.944712	0.939358	0.890651	6.05488e-28
TG, target gene; TF, transcription factor; Id, identifier; r.Min, minimum value of r; r.Med, median of the value of r; r.Mea, median r value; m.a.Max, highest value of the maximum absolute; est.error, statistical error.
