# Supplementary material for: Putative Transcription Factor Genes Associated with Regulation of Carotenoid Biosynthesis in Chili Pepper Fruits Revealed by RNA-Seq Coexpression Analysis
Source: Int J Mol Sci. 2022 Oct 4;23(19):11774. doi: 10.3390/ijms231911774 (PMC9569626; doi:10.3390/ijms231911774)
Supplement: Supplementary file 1 [file ijms-23-11774-s001.zip › Supplementary Table S2.xlsx]

## Sheet: Supplementary Table 2
Table S2. Location of carotenoid biosynthesis structural genes in the Capsicum reference genome.
TG	Protein "Id"	Gene symbol	Location	TSS (+1)	TATA	INR	DPE
PSY1	XP_016570422.1	LOC107868281	NC_061114.1:11176021-11182306	245	TCTATAAATATT (-31/-21)	TCATTTC (+3/+9)
PDS	XP_016562405	LOC107861625	NC_061113.1:c269791277-269783923	349	ACTATAAATTTG (-15/-4)	TTAGTTC (+3/+9)
Z-ISO	XP_016550148.1	LOC107850257	NC_061122.1:c230245826-230239948	471	GATATAAATTTA (-20/-9)	TCATTTT (+3/+10)
ZDS1	NP_001311497.1	LOC107839468	NC_061118.1:c150758825-150748210	475	AACATAAAAGTG (-31/-20)		AGTTG (+29/+33)
ZDS2	NP_001311497.1	LOC107839468	NC_061118.1:c150758825-150748210	475	AACATAAAAGTG (-31/-20)		AGTTG (+29/+33)
CRTISO1	XP_016548432.1	LOC107848237	NC_061121.1:5491361-5499211	144	CTTTTAAAAAGA (-30/-19)		GGACA (+30/+34)
CRTISO2	XP_016555023.1	LOC107854534	NC_061120.1:213958460-213966666	383	TAAATAAATAAA (-24/-13)		GGATA (+29/+33)
LCYE	XP_016540361.1	LOC107840923	NC_061119.1:c216806662-216799534	407	TCGATAAATATT (-26/-15)	TCAATTT (+3/+9)
LCYB1	XP_016571836.1	LOC107869983	NC_061115.1:c207835-205643	168	TGTTTAAAGATT (-32/-21)	TCATTTG (+3/+9)
LCYB2	XP_016543793	LOC107843894	NC_061120.1:c218886418-218883806	154	TAGATAAATTAT (-17/-6)	CTAGTTT (+3/+9)
CYP97A	XP_016579615	LOC107877484	NC_061117.1:c378219-376413	335	TTTATAAATTCA (-25/-14)		AGTTA (+29/+33)
BCH1	XP_016564527.1	LOC107863219	NC_061113.1:221034848-221036872	367	ATCATAAATTTT (-24/-13)	TCAGTTC (+3/+9)
VDE	XP_016550436.1	LOC107850430	NC_061122.1:c150768797-150764291	145		TCAGACC (-2/+5)	GGATC (+29/+33)
CCS	NP_001311998.1	LOC107875664	NC_061116.1:c219129837-219128341	113	TATATAAAGCCA (-29/-18)	TCAATAT: (+3/+9)
ZEP	XP_016561102.1	LOC107860302	NC_061112.1:146141762-146147289	171		TCACTTC (-2/+5)	AGTTG (+29/+33)
TG, target gene, Prot id, protein identifier; TSS, transcription start site; INR, initiator element; and DPE downstream promoter element.
