# Supplementary material for: Putative Transcription Factor Genes Associated with Regulation of Carotenoid Biosynthesis in Chili Pepper Fruits Revealed by RNA-Seq Coexpression Analysis
Source: Int J Mol Sci. 2022 Oct 4;23(19):11774. doi: 10.3390/ijms231911774 (PMC9569626; doi:10.3390/ijms231911774)
Supplement: Supplementary file 1 [file ijms-23-11774-s001.zip › Supplementary Table S3.xlsx]

## Sheet: Supplementary Table 3
Table S3. Transcription factor candidates selected, and identification of putative binding sites in the promoters of target genes.
TG	TF Candidate	Abbreviation	Salsa "Id"	Protein "Id"	Promoter motif union sites	Arabidopsis Locus name	S. licopersicum ortholog
PSY1	PREDICTED: NAC domain-containing protein 72-like	NAC72	13720	XP_016541783.1	8	At4g27410	Solyc12g013620.1.1, Solyc07g063410.2.1
	Homeobox-leucine zipper protein ATHB-12-like	HDZIP12	8561	NP_001311778	1	At3g01470, At1g69780	Solyc03g082550.2.1, Solyc06g053220.2.1
PDS	NAC domain-containing protein 83	NAC83	4680	XP_016579124.1	1	At5g13180, At1g69490	Solyc01g009860.2.1
	Probable WRKY transcription factor 31	WRKY31	12571	NP_001312033	11	At4g22070, At1g62300.1	Solyc07g051840.2.1
	NAC domain-containing protein 1	NAC1	5825	XP_016547462.1	1	At1g69490, At1g61110	Solyc05g007770.2.1
	WRKY transcription factor 71	WRKY71	9858	XP_016581006.1	11	At1g29860	Solyc07g056280.2.1
Z-ISO	Probable WRKY transcription factor 7	WRKY7	10009	XP_016561025.1	12	At4g24240	Solyc02g093050.2.1, Solyc04g078550.2.1
	WRKY transcription factor 71	WRKY71	9858	XP_016581006.1	11	At1g29860	Solyc07g056280.2.1
ZDS1	Probable WRKY transcription factor 29	WRKY29	24245	XP_016552689.1	3	At4g23550, At5g52830, At4g01250	Solyc08g081610.2.1
	Transcription factor MYBS3	MYBS3	3286	XP_016570044.2	1	At5g47390, At3g16350	Solyc08g078340.2.1
ZDS2	WRKY transcription factor 22	WRKY22	34217	XP_016545773.1	3	At4g01250	Solyc10g011910.2.1, Solyc01g095100.2.1
	Dof zinc finger protein DOF3.1	DOF3.1	27351	XP_016554856.2	36	At3g21270, At1g51700	Solyc06g062520.1.1, Solyc03g121400.1.1
CRTISO1	Transcription factor bHLH137-like isoform X1	bHLH137.1	27435	XP_016567722.1	18	At5g50915	Solyc03g097820.1.1
	PREDICTED: transcription factor bHLH79	bHLH79.1	35840	XP_016563548.1	15	At5g62610	Solyc05g006650.2.1
	Transcription factor bHLH75-like	bHLH75	8319	XP_016574623.1	15	At1g25330	Solyc04g007300.2.1
	Homeobox-leucine zipper protein HAT5	HDZIP_HAT5.1	15639	XP_016548225.1	1	At3g01470	Solyc05g006980.2.1, Solyc04g005800.2.1
	Transcription factor bHLH137-like isoform X1	bHLH137.2	27928	XP_016576935.1	18	At5g50915	Solyc06g072520.1.1, Solyc03g097820.1.1
CRTISO2	Transcription factor BIM2-like isoform X4	BIM2	28756	XP_016547008.1	16	At5g08130	Solyc05g011810.2.1
	Auxin response factor 3	ARF3	31424	XP_016559787.1	1	At2g33860	Solyc02g077560.2.1
	Transcription factor MYB1R1	MYB1R1	27098	XP_016578317.1	2	At1g19000	Solyc06g071230.2.1, Solyc03g113620.2.1
	Transcription factor TGA7	bZIP_TGA7	26640	XP_016569358.2	38	At1g77920, At5g10030	Solyc04g072460.2.1
	Probable WRKY transcription factor 20 isoform X1	WRKY20	17930	XP_016581391.1	13	At4g26640	Solyc07g065260.2.1, Solyc12g014610.1.1
LCYE	PREDICTED: transcription factor bHLH79	bHLH79.2	15636	XP_016548517.1	3	At5g62610	Solyc05g006650.2.1, Solyc04g005130.2.1
	Dof zinc finger protein DOF2.5-like isoform X2	DOF2.5	7268	XP_016538284.1	53	At2g28810	Solyc01g096120.2.1
	Zinc finger protein NUTCRACKER	C2H2	11385	XP_016580851.1	1	At5g44160, At1g03840	Solyc07g053570.2.1
	Homeobox-leucine zipper protein ATHB-6	HDZIP6	33107	XP_016569170.2	2	At2g22430	Solyc05g051460.2.1, Solyc11g010270.1.1
	PREDICTED: homeobox-leucine zipper protein HAT5	HDZIP_HAT5.2	13284	XP_016561539.1	3	At3g01470	Solyc02g086930.2.1
	Dof zinc finger protein DOF2.1	DOF2.1	2116	XP_016548394.2	45	At2g28510	Solyc11g072500.1.1
	Dof zinc finger protein DOF1.4	DOF1.4.1	24048	XP_016559834.1	54	At1g51700	Solyc02g077950.1.1
	Dof zinc finger protein DOF3.6	DOF3.6	19849	XP_016576870.1	52	At3g55370	Solyc06g076030.2.1, Solyc11g066050.1.1
LCYB1	Transcription factor SRM1 isoform X1	MYB_SRM1	7471	XP_016551180.1	4	At3g10580, At2g38090	Solyc11g006720.1.1
LCYB2	PREDICTED: homeobox-leucine zipper protein HAT5	HDZIP_HAT5.2	13284	XP_016561539.1	4	At3g01470	Solyc02g086930.2.1
CYP97A	Trihelix transcription factor GTL1-like	THLX1	30900	XP_016566744.2	13	At1g76880, At1g76890	Solyc11g005380.1.1
	Dof zinc finger protein DOF1.4	DOF1.4.2	9724	XP_016562070.2	56	At1g07640	Solyc02g078620.1.1
BCH1	MADS-box protein 04g005320	MADS04g	665	XP_016547230.2	9	At2g45650	Solyc05g012020.2.1, Solyc04g005320.2.1
	NAC domain-containing protein 2	NAC2	24018	XP_016569664.2	10	At1g01720	Solyc11g017470.1.1, Solyc06g060230.2.1
	Trihelix transcription factor DF1	THLX_DF1	15021	XP_016551172.2	7	At1g76890	Solyc11g005380.1.1
	PREDICTED: NAC domain-containing protein 72-like	NAC72	13720	XP_016541783.1	2	At4g27410	Solyc12g013620.1.1, Solyc07g063410.2.1
	TGACG-sequence-specific DNA-binding protein TGA-2.1	bZIP_2.1	5025	XP_016543653.1	32	At5g06950	Solyc10g080770.1.1
	Homeobox-leucine zipper protein HAT5	HDZIP_HAT5.3	35876	XP_016563582.1	40	At3g01470	Solyc03g113270.2.1
ZEP	Myb-related protein 2 isoform X1	MYB2	1393	XP_016543534.2	1	At3g04030	Solyc10g083340.1.1
	PREDICTED: transcription factor bHLH122-like	bHLH122	25505	XP_016550196.1	1	At1g51140	Solyc12g100140.1.1
	Dof zinc finger protein DOF1.4	DOF1.4.1	24048	XP_016559834.1	44	At1g51700	Solyc02g077950.1.1
	MYB-like transcription factor 4	MYB4	26008	XP_016539951.2	1	At4g38620	Solyc01g111500.2
	Homeobox protein 13-like isoform X2	HDZIP13	24976	XP_016553663.1	48	At1g69780
	PREDICTED: transcription factor HBI1	bHLH_HBI1	24116	XP_016561840.1	1	At2G18300	Solyc02g062690.2.1
	Dof zinc finger protein DOF2.4-like	DOF2.4	5506	XP_016542612.1	43	At2g37590	Solyc09g010680.2.1
	Transcription factor TCP4	TCP4	6499	XP_016580868.1	1	At3g15030	Solyc07g053410.2.1
	PREDICTED: transcription factor DIVARICATA-like isoform X1	MYB_DIV	16612	XP_016564871.1	8	At3g11280	Solyc03g096350.2.1
CCS	MADS-box protein 04g005320	MADS04g	665	XP_016547230.2	56	At2g45650	Solyc05g012020.2.1, Solyc04g005320.2.1
	Ethylene-responsive transcription factor ERF113	ERF113	32729	XP_016563056.1	4	At5g13330	Solyc03g118190.2.1, Solyc12g042210.1.1
	Trihelix transcription factor DF1	THLX_DF1	15021	XP_016551172.2	6	At1g76890	Solyc11g005380.1.1, Solyc06g060230.2.1
	NAC domain-containing protein 2-like	NAC2	24018	XP_016569664.2	7	At1g01720	Solyc11g017470.1.1
	PREDICTED: TGACG-sequence-specific DNA-binding protein TGA-2.1	bZIP_2.1	5025	XP_016543653.1	37	At1g76890	Solyc10g080770.1.1
TG, target gene; TF, transcription factor; Id, identifier.
